# Supplementary material for: Investigation of Drug-Interaction Potential for Arthritis Dietary Supplements: Chondroitin Sulfate, Glucosamine, and Methylsulfonylmethane
Source: Molecules. 2023 Dec 13;28(24):8068. doi: 10.3390/molecules28248068 (PMC10745882; doi:10.3390/molecules28248068)
Supplement: Supplementary file 1 [file molecules-28-08068-s001.zip]

Archive with 1 entries (1 files):
- molecules-2725154-supplementary.pdf
